# Supplementary material for: Seroprevalence of Equine Influenza Virus Antibodies in Horses from Four Localities in Colombia
Source: Viruses. 2025 Jul 16;17(7):999. doi: 10.3390/v17070999 (PMC12299346; doi:10.3390/v17070999)
Supplement: Supplementary file 1 [file viruses-17-00999-s001.zip]

Archive with 1 entries (1 files):
- viruses-3698481-supplementary.pdf
